# Supplementary material for: Potential Therapeutic Use of Aptamers against HAT1 in Lung Cancer
Source: Cancers (Basel). 2022 Dec 30;15(1):227. doi: 10.3390/cancers15010227 (PMC9818519; doi:10.3390/cancers15010227)
Supplement: Supplementary file 1 [file cancers-15-00227-s001.zip]

Archive with 1 entries (1 files):
- cancers-2027091-supplementary.pdf
